# Supplementary material for: Structure, Oligomerization and Activity Modulation in N-Ribohydrolases
Source: Int J Mol Sci. 2022 Feb 25;23(5):2576. doi: 10.3390/ijms23052576 (PMC8910321; doi:10.3390/ijms23052576)
Supplement: Supplementary file 1 [file ijms-23-02576-s001.zip]

Archive with 1 entries (1 files):
- ijms-1566228-supplementary.pdf
